# Supplementary material for: Astrocytes Derived from Familial and Sporadic Alzheimer’s Disease iPSCs Show Altered Calcium Signaling and Respond Differently to Misfolded Protein Tau
Source: Cells. 2022 Apr 22;11(9):1429. doi: 10.3390/cells11091429 (PMC9101114; doi:10.3390/cells11091429)
Supplement: Supplementary file 1 [file cells-11-01429-s001.zip]

Archive with 9 entries (8 files):
- Movies/
- Movies/Movie  S1_NDC_Astrocytes_Glutamate stimulation.mov
- Movies/Movie  S2_sAD_Astrocytes_Glutamate stimulation.mov
- Movies/Movie  S3_fAD_Astrocytes_Glutamate stimulation.mov
- Movies/Movie  S4_Neurons_Untreated_Glutamate stimulation.mov
- Movies/Movie  S5_Neurons_NDC-ACM_Glutamate stimulation.mov
- Movies/Movie  S6_Neurons_sAD-ACM_Glutamate stimulation.mov
- Movies/Movie  S7_Neurons_fAD-ACM_Glutamate stimulation.mov
- revised Supplementary_Material_1632644.pdf
